# Supplementary material for: Cuproptosis patterns and tumor immune infiltration characterization in colorectal cancer
Source: Front Genet. 2022 Sep 13;13:976007. doi: 10.3389/fgene.2022.976007 (PMC9513614; doi:10.3389/fgene.2022.976007)
Supplement: Supplementary file 1 [file Table2.xlsx]

## Sheet: Sheet1
CRGs	HR	HR.95L	HR.95H	pvalue
CDKN2A	1.22261	1.03976	1.43761	0.0150258
FDX1	0.813825	0.491614	1.34722	0.423099
DLD	0.708542	0.469219	1.06993	0.101314
DLAT	0.551724	0.372707	0.816726	0.00296308
LIAS	0.692912	0.3992	1.20272	0.192271
GLS	1.08781	0.791824	1.49443	0.603469
LIPT1	1.01114	0.594202	1.72065	0.96741
MTF1	0.778293	0.506527	1.19587	0.252728
PDHA1	0.862081	0.573447	1.29599	0.475556
PDHB	0.592329	0.331032	1.05988	0.0777194
