# Supplementary material for: Cuproptosis patterns and tumor immune infiltration characterization in colorectal cancer
Source: Front Genet. 2022 Sep 13;13:976007. doi: 10.3389/fgene.2022.976007 (PMC9513614; doi:10.3389/fgene.2022.976007)
Supplement: Supplementary file 3 [file Table4.xlsx]

## Sheet: Sheet1
UniCox
Covariates	HR	HR.95L	HR.95H	pvalue
Age	1.03657	1.01792	1.05555	0.000105584
Gender	1.05262	0.713635	1.55263	0.795937
Stage	2.05256	1.64486	2.56132	1.95425e-10
riskScore	1.55896	1.28039	1.89813	9.82812e-06
MultiCox
Covariates	HR	HR.95L	HR.95H	pvalue
Age	1.04253	1.02308	1.06235	1.4646e-05
Gender	0.876822	0.590127	1.3028	0.515265
Stage	2.13661	1.69864	2.6875	8.76338e-11
riskScore	1.29526	1.02799	1.63202	0.0282292
