# Supplementary material for: Cuproptosis patterns and tumor immune infiltration characterization in colorectal cancer
Source: Front Genet. 2022 Sep 13;13:976007. doi: 10.3389/fgene.2022.976007 (PMC9513614; doi:10.3389/fgene.2022.976007)
Supplement: Supplementary file 5 [file Table1.xlsx]

## Sheet: Sheet1
CRGs
CDKN2A
FDX1
DLD
DLAT
LIAS
GLS
LIPT1
MTF1
PDHA1
PDHB
